# Supplementary material for: Changes in body composition and plasma metabolites throughout lactation in high- and low-producing Saanen dairy goats
Source: J Anim Sci. 2026 Jan 18;104:skag006. doi: 10.1093/jas/skag006 (PMC13014165; doi:10.1093/jas/skag006)
Supplement: skag006_Supplementary_Data [file skag006_supplementary_data.zip]

Archive with 4 entries (4 files):
- 11-Mar-2026_102659_Appendices.docx
- 05-Feb-2026_044105_Appendices.docx
- 22-Feb-2026_073342_Appendices.docx
- Appendices.docx
